# Supplementary material for: Aerosolized Hydrogen Peroxide Decontamination of N95 Respirators, with Fit-Testing and Viral Inactivation, Demonstrates Feasibility for Reuse during the COVID-19 Pandemic
Source: mSphere. 2022 Aug 30;7(5):e00303-22. doi: 10.1128/msphere.00303-22 (PMC9599425; doi:10.1128/msphere.00303-22)
Supplement: TABLE S1 [file msphere.00303-22-s0006.xlsx]

## Sheet: Sheet1
	HSV-inoculum	HSV-dry_R2_r1	HSV-dry_R2_r2	HSV-aHP_R2_r1	HSV-aHP_R2_r2	HSV-dry_R3_r1	HSV-dry_R3_r2	HSV-aHP_R3_r1	HSV-aHP_R3_r2	HSV-dry_R5_r1	HSV-aHP_R5_r1	HSV-dry_R6_r1	HSV-dry_R6_r2	HSV-dry_R6_r3	HSV-dry_R6_r4	HSV-aHP_R6_r1	HSV-aHP_R6_r2	HSV-aHP_R6_r3	HSV-aHP_R6_r4	CVB-inoculum	CVB-dry_R2_r1	CVB-dry_R2_r2	CVB-aHP_R2_r1	CVB-aHP_R2_r2	CVB-dry_R3_r1	CVB-dry_R3_r2	CVB-aHP_R3_r1	CVB-aHP_R3_r2	CVB-dry_R5_r1	CVB-aHP_R5_r1	CVB-dry_R6_r1	CVB-dry_R6_r2	CVB-dry_R6_r3	CVB-dry_R6_r4	CVB-aHP_R6_r1	CVB-aHP_R6_r2	CVB-aHP_R6_r3	CVB-aHP_R6_r4	phi6-inoc_R2_r1	phi6-dry_R2_r1	phi6-aHP_R2_r1	phi6-aHP_R2_r2	phi6-inoc_R5_r1	phi6-dry_R5_r1	phi6-aHP_R5_r1	phi6-inoc_R6_r1	phi6-dry_R6_r1	phi6-dry_R6_r2	phi6_dry_R6_r3
inoculum (PFU in 10ul)	1440000																			54500																			70000000				830000000			520000000
inoculum (PFU in 10ul)	2500000																			68000																			90000000				940000000			440000000
inoculum (PFU in 10ul)	2160000																			54000																			8000000							280000000
inoculum (PFU in 10ul)
8511-outer		115000	3500	0.5	0.5					60000	0.5	0.5	250	50	909	0.5	0.5	0.5	0.5		113.636	10	0.5	0.5					400	0.5	25	682	25	909	0.5	0.5	0.5	0.5		4000000	0.5	0.5		100000000	0.5		51	0.5	40
8511-inner		37500	0.5	0.5	0.5							0.5	0.5	0.5	0.5	0.5	0.5	0.5	0.5		272.727	204.546	0.5	0.5							0.5	0.5	0.5	682	0.5	0.5	0.5	0.5		6000000	0.5	0.5					0.5	0.5	0.5
8511-elastic				0.5	0.5																		0.5	0.5
8511-plasticIN		167500	0.5			2000	1900	0.5	0.5												204.54	0.5			2000	1900	0.5	0.5
8511-plasticOUT		140000	0.5			100	653.153	0.5	0.5												100	0.5			100	653.153	0.5	0.5
9211-outer				0.5	0.5							3250	8500	15000	16000	0.5	0.5	0.5	0.5				0.5	0.5							0.5	25	25	1590	0.5	0.5	0.5	0.5		34000000	0.5	0.5					3200000	2600000	3600000
9211-inner				25	0.5							23000	14000	2250	47500	0.5	0.5	0.5	0.5				5	0.5							0.5	50	682	682	0.5	0.5	0.5	0.5		36000000	0.5	0.5					3600000	6200000	5200000
9211-elastic				0.5	0.5																		0.5	0.5
1870-outer		115000	21750	0.5	0.5																159.09	15	0.5	0.5																30000000	0.5	0.5
1870-inner		152500	23000	0.5	0.5																75	181.81	0.5	0.5																1000000	0.5	0.5
1870-elastic				0.5	0.5																		2.5	0.5
1860-outer				0.5	0.5					347500	0.5	4250	50000	8250	20000	0.5	0.5	0.5	0.5				0.5	0.5					1500	0.5	50	0.5	25	0.5	0.5	0.5	0.5	0.5		24000000	0.5	0.5		40000000	0.5		4000	3800	1400
1860-inner				0.5	0.5							0.5	3500	350	225	0.5	0.5	0.5	0.5				0.5	0.5							75	676	50	50	0.5	0.5	0.5	0.5		0.5	0.5	0.5					4400000	4000000	2800000
1860-elastic				0.5	0.5																		0.5	0.5
AlphaProtech-Outside						100	653.153	0.5	0.5																0.5	0.5	0.5	0.5
AlphaProtech-Inside						2000	1900	0.5	0.5																0.5	5	0.5	2.5
8511-Metal						37500	0.5	0.5	0.5																250	0.5	0.5	0.5
8511-Stamped Edge						0.5	0.5																		25	0.5
1870-Nose Foam						25	0.5	0.5	0.5																0.5	7.5
1870-Stamped Edge						16136.4	11136.4	0.5	0.5																25	22.5	0.5	0.5
Sperian-Outside										140000	0.5																		150	0.5														190000000	280
[truncated: 21 more columns]

## Sheet: Sheet2
Virus*	Treatment	aHP cycle ID	replicate	inoculum (PFU in 10ul)	8511-outer	8511-inner	8511-elastic	8511-plasticIN	8511-plasticOUT	9211-outer	9211-inner	9211-elastic	1870-outer	1870-inner	1870-elastic	1860-outer	1860-inner	1860-elastic	AlphaProtech-Outside	AlphaProtech-Inside	8511-Metal	8511-Stamped Edge	1870-Nose Foam	1870-Stamped Edge	Sperian-Outside
HSV-1	inoculum	N/A	replicate 1	1440000
HSV-1	inoculum	N/A	replicate 2	2500000
HSV-1	inoculum	N/A	replicate 3	2160000
HSV-1	dry	aHP cycle 3	replicate 1		115000	37500		167500	140000				115000	152500
HSV-1	dry	aHP cycle 3	replicate 2		3500	0.5		0.5	0.5				21750	23000
HSV-1	aHP	aHP cycle 3	replicate 1		0.5	0.5	0.5			0.5	25	0.5	0.5	0.5	0.5	0.5	0.5	0.5
HSV-1	aHP	aHP cycle 3	replicate 2		0.5	0.5	0.5			0.5	0.5	0.5	0.5	0.5	0.5	0.5	0.5	0.5
HSV-1	dry	aHP cycle 6	replicate 1					2000	100										100	2000	37500	0.5	25	16136.4
HSV-1	dry	aHP cycle 6	replicate 2					1900	653.153										653.153	1900	0.5	0.5	0.5	11136.4
HSV-1	aHP	aHP cycle 6	replicate 1					0.5	0.5										0.5	0.5	0.5		0.5	0.5
HSV-1	aHP	aHP cycle 6	replicate 2					0.5	0.5										0.5	0.5	0.5		0.5	0.5
HSV-1	dry	aHP cycle Post 1	replicate 1		0.5	0.5				3250	23000					4250	0.5
HSV-1	dry	aHP cycle Post 1	replicate 2		250	0.5				8500	14000					50000	3500
HSV-1	dry	aHP cycle Post 1	replicate 3		50	0.5				15000	2250					8250	350
HSV-1	dry	aHP cycle Post 1	replicate 4		909	0.5				16000	47500					20000	225
HSV-1	aHP	aHP cycle Post 1	replicate 1		0.5	0.5				0.5	0.5					0.5	0.5
HSV-1	aHP	aHP cycle Post 1	replicate 2		0.5	0.5				0.5	0.5					0.5	0.5
HSV-1	aHP	aHP cycle Post 1	replicate 3		0.5	0.5				0.5	0.5					0.5	0.5
HSV-1	aHP	aHP cycle Post 1	replicate 4		0.5	0.5				0.5	0.5					0.5	0.5
CVB3	inoculum	N/A	replicate 1	54500
CVB3	inoculum	N/A	replicate 2	68000
CVB3	inoculum	N/A	replicate 3	54000
CVB3	dry	aHP cycle 3	replicate 1		113.636	272.727		204.54	100				159.09	75
CVB3	dry	aHP cycle 3	replicate 2		10	204.546		0.5	0.5				15	181.81
CVB3	aHP	aHP cycle 3	replicate 1		0.5	0.5	0.5			0.5	5	0.5	0.5	0.5	2.5	0.5	0.5	0.5
CVB3	aHP	aHP cycle 3	replicate 2		0.5	0.5	0.5			0.5	0.5	0.5	0.5	0.5	0.5	0.5	0.5	0.5
CVB3	dry	aHP cycle 6	replicate 1					2000	100										0.5	0.5	250	25	0.5	25
CVB3	dry	aHP cycle 6	replicate 2					1900	653.153										0.5	5	0.5	0.5	7.5	22.5
CVB3	aHP	aHP cycle 6	replicate 1					0.5	0.5										0.5	0.5	0.5			0.5
CVB3	aHP	aHP cycle 6	replicate 2					0.5	0.5										0.5	2.5	0.5			0.5
CVB3	dry	aHP cycle Post 1	replicate 1		25	0.5				0.5	0.5					50	75
CVB3	dry	aHP cycle Post 1	replicate 2		682	0.5				25	50					0.5	676
CVB3	dry	aHP cycle Post 1	replicate 3		25	0.5				25	682					25	50
CVB3	dry	aHP cycle Post 1	replicate 4		909	682				1590	682					0.5	50
CVB3	aHP	aHP cycle Post 1	replicate 1		0.5	0.5				0.5	0.5					0.5	0.5
CVB3	aHP	aHP cycle Post 1	replicate 2		0.5	0.5				0.5	0.5					0.5	0.5
CVB3	aHP	aHP cycle Post 1	replicate 3		0.5	0.5				0.5	0.5					0.5	0.5
CVB3	aHP	aHP cycle Post 1	replicate 4		0.5	0.5				0.5	0.5					0.5	0.5
phi6	inoc	aHP cycle 3	replicate 1	70000000
phi6	inoc	aHP cycle 3	replicate 2	90000000
phi6	inoc	aHP cycle 3	replicate 3	8000000
phi6	dry	aHP cycle 3	replicate 1		4000000	6000000				34000000	36000000		30000000	1000000		24000000	0.5
phi6	aHP	aHP cycle 3	replicate 1		0.5	0.5				0.5	0.5		0.5	0.5		0.5	0.5
phi6	aHP	aHP cycle 3	replicate 2		0.5	0.5				0.5	0.5		0.5	0.5		0.5	0.5
phi6	inoc	aHP cycle Post 1	replicate 1	520000000
phi6	inoc	aHP cycle Post 1	replicate 2	440000000
phi6	inoc	aHP cycle Post 1	replicate 3	280000000
phi6	dry	aHP cycle Post 1	replicate 1		51	0.5				3200000	3600000					4000	4400000
phi6	dry	aHP cycle Post 1	replicate 2		0.5	0.5				2600000	6200000					3800	4000000
phi6	dry	aHP cycle Post 1	replicate 3		40	0.5				3600000	5200000					1400	2800000
phi6	aHP	aHP cycle Post 1	replicate 1		0.5	0.5				0.5	0.5					0.5	0.5
phi6	aHP	aHP cycle Post 1	replicate 2		0.5	0.5				0.5	0.5					0.5	0.5
phi6	aHP	aHP cycle Post 1	replicate 3		0.5	0.5				0.5	0.5					0.5	0.5
SARS-CoV-2	inoculum	aHP cycle Post 2	replicate 1	158489
SARS-CoV-2	inoculum	aHP cycle Post 2	replicate 2	89125
SARS-CoV-2	inoculum	aHP cycle Post 2	replicate 3	89125
SARS-CoV-2	inoculum	aHP cycle Post 2	replicate 4	501187
SARS-CoV-2	dry	aHP cycle Post 2	replicate 1		28.1838	281.838							281.838	281.838		281.838	28.1838
SARS-CoV-2	dry	aHP cycle Post 2	replicate 2		28.184	281.84							281.84	281.84		281.84	1
SARS-CoV-2	dry	aHP cycle Post 2	replicate 3		1	158.49							501.19	1		891.25	1
SARS-CoV-2	dry	aHP cycle Post 2	replicate 4		1	1							281.84	1		501.19	1
SARS-CoV-2	aHP	aHP cycle Post 2	replicate 1		1	1							1	1		1	1
SARS-CoV-2	aHP	aHP cycle Post 2	replicate 2		1	1							1	1		1	1
SARS-CoV-2	aHP	aHP cycle Post 2	replicate 3		1	1							1	1		1	1
SARS-CoV-2	aHP	aHP cycle Post 2	replicate 4		1	1							1	1		1	1
SARS-CoV-2	inoculum	aHP cycle Post 3	replicate 1	158489
SARS-CoV-2	inoculum	aHP cycle Post 3	replicate 2	89125.1
SARS-CoV-2	inoculum	aHP cycle Post 3	replicate 3	89125.1
SARS-CoV-2	inoculum	aHP cycle Post 3	replicate 4	89125.1
SARS-CoV-2	dry	aHP cycle Post 3	replicate 1		501.187	501.187							281.838	501.187		158.489	28.1838
SARS-CoV-2	dry	aHP cycle Post 3	replicate 2		50.1187	891.251							281.838	281.838		281.838	1
SARS-CoV-2	dry	aHP cycle Post 3	replicate 3		50.1187	158.489							501.187	281.838		281.838	1
SARS-CoV-2	dry	aHP cycle Post 3	replicate 4		50.1187	281.838							158.489	158.489		501.187	1
SARS-CoV-2	aHP	aHP cycle Post 3	replicate 1		1	1							1	1		1	1
SARS-CoV-2	aHP	aHP cycle Post 3	replicate 2		1	1							1	1		1	1
SARS-CoV-2	aHP	aHP cycle Post 3	replicate 3		1	1							1	1		1	1
SARS-CoV-2	aHP	aHP cycle Post 3	replicate 4		1	1							1	1		1	1
*NOTE: For samples where no virus was detected, these numbers were replaced with non-zero values to allow their visualization on the log-scale plots in Figures 2-5.
*NOTE: HSV-1, CVB3, and phi6 "no virus detected" values were set to 0.5 (less than 1 plaque detected), and SARS-CoV-2 values were set to 1 (less than the limit of detection of 1.2 TCID50(log10)/mL). See Figures 2-5 for plots.
